# Supplementary material for: Genomic Variation among Strains of Crithidia bombi and C. expoeki
Source: mSphere. 2019 Sep 11;4(5):e00482-19. doi: 10.1128/mSphere.00482-19 (PMC6739494; doi:10.1128/mSphere.00482-19)
Supplement: TABLE S5 [file mSphere.00482-19-st005.xlsx]

## Sheet: S5 Table
Tree ID	Dataset	Algorithm	Topology (newick format)
1	Lept	FastTree	((Lseymouri:0.132966,Lpyrrhocoris:0.109333)1:0.0367124,(((Cexpoeki_AK08_287:9.4356e-05,(Cexpoeki_AK08_209:9.9674e-05,(Cexpoeki_AK08_539:0.000102791,Cexpoeki_AK08_599:9.8577e-05)0.972:3.1926e-05)0.993:3.7656e-05)1:0.000304835,((Cexpoeki_BJ08_175t:5.7484e-05,Cexpoeki_BJ08_175:4.0355e-05)0.867:1.6269e-05,(((Cexpoeki_BJ08_193:7.1286e-05,Cexpoeki_BJ08_064:7.0921e-05)0.968:1.2635e-05,((Cexpoeki_BJ08_06…
2	Lept	BioNJ	((Lpyrrhocoris:0.22241,Lseymouri:0.275683)0.99985:0.0822915,(((((((((Cbombi_10_486:0.00020419,Cbombi_14_255:0.00021727)0.99985:6.161e-05,Cbombi_10_132:0.00023467)0:1.709e-05,(Cbombi_14_149:0.00026705,Cbombi_08_261_a:0.00024376)0.99985:5.393e-05)0.99985:2.623e-05,((((((Cbombi_08_134_a:1.38e-06,Cbombi_08_068:1.38e-06)0.99985:0.00015022,Cbombi_12_444_a:0.00019193)0.99985:7.357e-05,Cbombi_10_290:0.00…
3	Lept	RAxML	((Lpyrrhocoris:0.130657,Lseymouri:0.16361)1:0.0487519,(((Cexpoeki_AK08_287:8.81091e-05,(Cexpoeki_AK08_209:9.30499e-05,(Cexpoeki_AK08_539:9.58031e-05,Cexpoeki_AK08_599:9.19299e-05)0.78:2.96608e-05)0.9:3.50938e-05)1:0.000278373,((Cexpoeki_BJ08_175t:5.3795e-05,Cexpoeki_BJ08_175:3.74214e-05)0.81:1.55152e-05,((Cexpoeki_BJ08_163:5.90486e-05,(Cexpoeki_BJ08_162:1e-06,Cexpoeki_BJ08_172:1e-06)1:5.58993e-05…
4	Lept	PhyML	((Lseymouri:0.275656,Lpyrrhocoris:0.2224)100:0.0822795,((((Cbombi_AK08_053_2:2.75e-06,Cbombi_AK08_053_1:1.82e-06)100:0.00054314,(Cbombi_AK08_528:1.396e-05,Cbombi_AK08_047:1.536e-05)100:0.00025195)100:0.00104542,((Cbombi_AK08_040:0.00029153,Cbombi_AK08_52:0.00032288)100:9.143e-05,(Cbombi_08_076:0.00024272,((Cbombi_C2_Q12:0.00020533,Cbombi_S3_1:0.00024457)59:5.072e-05,((((Cbombi_10_027:0.00024579,(…
5	Tryp	FastTree	(Tbrucei:0.253775,(Bayala:0.314687,(Cfasciculata:0.131135,((Lseymouri:0.119864,Lpyrrhocoris:0.0933658)1:0.0472832,(((Cexpoeki_AK08_287:8.8475e-05,(Cexpoeki_AK08_209:8.8585e-05,(Cexpoeki_AK08_539:0.000100957,Cexpoeki_AK08_599:8.9395e-05)0.97:2.8388e-05)0.993:3.4419e-05)1:0.000285079,((Cexpoeki_BJ08_175t:5.5035e-05,Cexpoeki_BJ08_175:3.9802e-05)0.776:1.6638e-05,((Cexpoeki_BJ08_163:6.1226e-05,(Cexpoe…
6	Tryp	BioNJ	((Lpyrrhocoris:0.130657,Lseymouri:0.16361)1:0.0487519,(((Cexpoeki_AK08_287:8.81091e-05,(Cexpoeki_AK08_209:9.30499e-05,(Cexpoeki_AK08_539:9.58031e-05,Cexpoeki_AK08_599:9.19299e-05)0.78:2.96608e-05)0.9:3.50938e-05)1:0.000278373,((Cexpoeki_BJ08_175t:5.3795e-05,Cexpoeki_BJ08_175:3.74214e-05)0.81:1.55152e-05,((Cexpoeki_BJ08_163:5.90486e-05,(Cexpoeki_BJ08_162:1e-06,Cexpoeki_BJ08_172:1e-06)1:5.58993e-05…
7	Tryp	RAxML	(Tbrucei:0.649815,(Bayala:0.633136,(Cfasciculata:0.176558,((Lseymouri:0.140304,Lpyrrhocoris:0.106279)100:0.0531576,(((Cexpoeki_AK08_287:8.815e-05,(Cexpoeki_AK08_209:8.845e-05,(Cexpoeki_AK08_539:0.0001002,Cexpoeki_AK08_599:8.894e-05)84:2.804e-05)87:3.396e-05)100:0.00028194,((Cexpoeki_BJ08_175t:5.468e-05,Cexpoeki_BJ08_175:3.955e-05)64:1.646e-05,(((Cexpoeki_BJ08_193:6.747e-05,(Cexpoeki_BJ08_074:5.52…
8	Tryp	PhyML	(Tbrucei:0.648485,(Bayala:0.632579,(Cfasciculata:0.176625,((Lseymouri:0.136899,Lpyrrhocoris:0.104523)1:0.0526469,((((Cexpoeki_BJ08_175t:5.28473e-05,Cexpoeki_BJ08_175:3.81391e-05)0.71:1.59028e-05,((Cexpoeki_BJ08_163:5.87659e-05,(Cexpoeki_BJ08_162:1e-06,Cexpoeki_BJ08_172:1e-06)1:5.46512e-05)0.56:1.39559e-05,(((Cexpoeki_BJ08_168:4.63173e-05,Cexpoeki_BJ08_074:5.33197e-05)1:2.52041e-05,Cexpoeki_BJ08_1…
